# Supplementary material for: Crosstalk between Cancer Cells and Cancer-Associated Fibroblasts Mediated by TGF-β1–IGFBP7 Signaling Promotes the Progression of Infiltrative Gastric Cancer
Source: Cancers (Basel). 2023 Aug 4;15(15):3965. doi: 10.3390/cancers15153965 (PMC10417438; doi:10.3390/cancers15153965)
Supplement: Supplementary file 1 [file cancers-15-03965-s001.zip]

Archive with 4 entries (3 files):
- cancers-2407916-supplementary/
- cancers-2407916-supplementary/File S1. Original western blots.tif
- cancers-2407916-supplementary/Supplementary Figures.pdf
- cancers-2407916-supplementary/Supplementary Table S1.pdf
